# Supplementary material for: High-throughput microarray technology in diagnostics of enterobacteria based on genome-wide probe selection and regression analysis
Source: BMC Genomics. 2010 Oct 21;11:591. doi: 10.1186/1471-2164-11-591 (PMC3017858; doi:10.1186/1471-2164-11-591)
Supplement: Additional file 1 — Supplement1.txt. Additional file 1 contains a list that maps internally used probe identifiers with identifiers used in the NCBI probe database. [file 1471-2164-11-591-S1.TXT]

#PUID	#SUBMISSION_NUMBER	#Probe_ALIAS	#VERSION	#PROBE_NAME
10316816	3463	261_1	1	Shigella-Ecoli_1
10316817	3463	14372_1	1	Shigella-Ecoli_2
10316818	3463	14331_2	1	Shigella-Ecoli_3
10316819	3463	506_5	1	Shigella-Ecoli_4
10316820	3463	14780_1	1	Shigella-Ecoli_5
10316821	3463	154_1	1	Shigella-Ecoli_6
10316822	3463	493_19	1	Shigella-Ecoli_7
10316823	3463	4066_2	1	Shigella-Ecoli_8
10316824	3463	338_4	1	Shigella-Ecoli_9
10316825	3463	14411_2	1	Shigella-Ecoli_10
10316826	3463	382_1	1	Shigella-Ecoli_11
10316827	3463	14419_1	1	Shigella-Ecoli_12
10316828	3463	412_1	1	Shigella-Ecoli_13
10316829	3463	15557_1	1	Shigella-Ecoli_14
10316830	3463	135_1	1	Shigella-Ecoli_15
10316831	3463	3070_1	1	Shigella-Ecoli_16
10316832	3463	14292_3	1	Shigella_1
10316833	3463	14298_1	1	Shigella_2
10316834	3463	14268_2	1	Shigella_3
10316835	3463	14712_4	1	Shigella_4
10316836	3463	15191_1	1	Shigella_5
10316837	3463	15518_9	1	Shigella_6
10316838	3463	15069_1	1	Shigella_7
10316839	3463	15100_1	1	Shigella_8
10316840	3463	14881_12	1	Shigella_9
10316841	3463	15693_1	1	Shigella_10
10316842	3463	4103_2	1	Commensal_1
10316843	3463	3556_16	1	Commensal_2
10316844	3463	3778_8	1	Commensal_3
10316845	3463	233_2	1	ExPEC_1
10316846	3463	196_12	1	ExPEC_2
10316847	3463	3119_35	1	ExPEC_3
10316848	3463	41_1	1	ExPEC_4
10316849	3463	7742_11	1	ExPEC_5
10316850	3463	212_2	1	ExPEC_6
10316851	3463	214_2	1	ExPEC_7
10316852	3463	207_1	1	ExPEC_8
10316853	3463	2638_3	1	IPEC_1
10316854	3463	4840_1	1	IPEC_2
10316855	3463	548_2	1	UPEC_1
10316856	3463	1886_10	1	UPEC_2
10316857	3463	1540_10	1	UPEC_3
10316858	3463	2609_4	1	EPEC_1
10316859	3463	2633_25	1	EPEC_2
10316860	3463	2736_18	1	EPEC_3
10316861	3463	2280_8	1	EPEC_4
10316862	3463	2767_3	1	EPEC_5
10316863	3463	2745_12	1	EPEC_6
10316864	3463	2448_5	1	EPEC_7
10316865	3463	2737_1	1	EPEC_8
10316866	3463	2791_27	1	EPEC_9
10316867	3463	2452_12	1	EPEC_10
10316868	3463	2497_1	1	EPEC_11
10316869	3463	2321_1	1	EPEC_12
10316870	3463	2489_3	1	EPEC_13
10316871	3463	2743_1	1	EPEC_14
10316872	3463	2631_1	1	EPEC_15
10316873	3463	2456_9	1	EPEC_16
10316874	3463	2502_1	1	EPEC_17
10316875	3463	2487_1	1	EPEC_18
10316876	3463	2465_1	1	EPEC_19
10316877	3463	2423_4	1	EPEC_20
10316878	3463	5121_1	1	EHEC_1
10316879	3463	4964_9	1	EHEC_2
10316880	3463	5330_8	1	EHEC_3
10316881	3463	4956_14	1	EHEC_4
10316882	3463	4814_2	1	EHEC_5
10316883	3463	5403_1	1	EHEC_6
10316884	3463	4982_1	1	EHEC_7
10316885	3463	5159_4	1	EHEC_8
10316886	3463	5183_1	1	EHEC_9
10316887	3463	4760_8	1	EHEC_10
10316888	3463	4886_1	1	EHEC_11
10316889	3463	5072_5	1	EHEC_12
10316890	3463	5815_1	1	EHEC_13
10316891	3463	4920_1	1	EHEC_14
10316892	3463	5484_1	1	EHEC_15
10316893	3463	5368_1	1	EHEC_16
10316894	3463	6463_7	1	EAEC_1
10316895	3463	6619_2	1	EAEC_2
10316896	3463	6324_16	1	EAEC_3
10316897	3463	6771_17	1	EAEC_4
10316898	3463	6604_2	1	EAEC_5
10316899	3463	6357_4	1	EAEC_6
10316900	3463	6594_1	1	EAEC_7
10316901	3463	6806_1	1	EAEC_8
10316902	3463	6762_4	1	EAEC_9
10316903	3463	6490_2	1	EAEC_10
10316904	3463	6707_2	1	EAEC_11
10316905	3463	6264_1	1	EAEC_12
10316906	3463	6408_1	1	EAEC_13
10316907	3463	6474_2	1	EAEC_14
10316908	3463	6285_1	1	EAEC_15
10316909	3463	6286_2	1	EAEC_16
10316910	3463	6405_1	1	EAEC_17
10316911	3463	6528_1	1	EAEC_18
10316912	3463	6221_1	1	EAEC_19
10316913	3463	6685_22	1	EAEC_20
10316914	3463	10595_2	1	Salmonella_1
10316915	3463	11456_12	1	Salmonella_2
10316916	3463	11258_12	1	Salmonella_3
10316917	3463	11523_1	1	Salmonella_4
10316918	3463	12276_1	1	Salmonella_5
10316919	3463	11305_4	1	Salmonella_6
10316920	3463	11330_1	1	Salmonella_7
10316921	3463	11540_1	1	Salmonella_8
10316922	3463	12235_1	1	Salmonella_9
10316923	3463	11538_1	1	Salmonella_10
10316924	3463	11448_1	1	Salmonella_11
10316925	3463	12277_1	1	Salmonella_12
10316926	3463	11383_1	1	Salmonella_13
10316927	3463	12454_1	1	Salmonella_14
10316928	3463	11356_1	1	Salmonella_15
10316929	3463	12297_1	1	Salmonella_16
10316930	3463	11505_1	1	Salmonella_17
10316931	3463	11313_2	1	Salmonella_18
10316932	3463	12514_1	1	Salmonella_19
10316933	3463	9746_12	1	Klebsiella_1
10316934	3463	9335_5	1	Klebsiella_2
10316935	3463	8348_26	1	Klebsiella_3
10316936	3463	8165_6	1	Klebsiella_4
10316937	3463	8276_2	1	Klebsiella_5
10316938	3463	8355_2	1	Klebsiella_6
10316939	3463	9926_10	1	Klebsiella_7
10316940	3463	8121_3	1	Klebsiella_8
10316941	3463	8587_10	1	Klebsiella_9
10316942	3463	8268_2	1	Klebsiella_10
10316943	3463	8821_2	1	Klebsiella_11
10316944	3463	9261_4	1	Klebsiella_12
10316945	3463	9307_2	1	Klebsiella_13
10316946	3463	9634_3	1	Klebsiella_14
10316947	3463	9698_15	1	Klebsiella_15
10316948	3463	10147_17	1	Klebsiella_16
10316949	3463	7950_1	1	Klebsiella_17
10316950	3463	9249_2	1	Klebsiella_18
10316951	3463	9679_20	1	Klebsiella_19
10316952	3463	9853_39	1	Klebsiella_20
10316953	3463	20994_24	1	Yersinia_1
10316954	3463	21601_47	1	Yersinia_2
10316955	3463	26912_2	1	Yersinia_3
10316956	3463	22243_19	1	Yersinia_4
10316957	3463	28630_10	1	Yersinia_5
10316958	3463	21132_10	1	Yersinia_6
10316959	3463	26917_2	1	Yersinia_7
10316960	3463	30671_2	1	Yersinia_8
10316961	3463	20171_17	1	Yersinia_9
10316962	3463	20606_7	1	Yersinia_10
10316963	3463	21880_2	1	Yersinia_11
10316964	3463	21938_21	1	Yersinia_12
10316965	3463	23859_3	1	Yersinia_13
10316966	3463	25479_2	1	Yersinia_14
10316967	3463	28089_24	1	Yersinia_15
10316968	3463	34773_2	1	Yersinia_16
10316969	3463	20417_14	1	Yersinia_17
10316970	3463	21119_24	1	Yersinia_18
10316971	3463	24967_7	1	Yersinia_19
10316972	3463	30684_8	1	Yersinia_20
10316973	3463	blaTEM_1	1	Beta-lactams_1_1
10316974	3463	blaSHV_1	1	Beta-lactams_2_1
10316975	3463	blaOXA-1_1	1	Beta-lactams_3_1
10316976	3463	blaOXA-7_1	1	Beta-lactams_4_1
10316977	3463	blaPSE-4_1	1	Beta-lactams_5_1
10316978	3463	blaCTX-M-1_1	1	Beta-lactams_6_1
10316979	3463	ant(3)-Ia aadA_1	1	Aminoglycosides_1
10316980	3463	ant(2)-Ia aadB_1	1	Aminoglycosides_2
10316981	3463	aac(3)-IIa aacC2_1	1	Aminoglycosides_3
10316982	3463	aac(3)-IV_1	1	Aminoglycosides_4
10316983	3463	aph(3)-Ia aphA1_1	1	Aminoglycosides_5
10316984	3463	aph(3)-IIa aphA2_1	1	Aminoglycosides_6
10316985	3463	tet(A)_1	1	Tetracycline_1
10316986	3463	tet(B)_1	1	Tetracycline_2
10316987	3463	tet(C)_1	1	Tetracycline_3
10316988	3463	tet(D)_1	1	Tetracycline_4
10316989	3463	tet(E)_1	1	Tetracycline_5
10316990	3463	tet(Y)_1	1	Tetracycline_6
10316991	3463	catI_1	1	Phenicols_1
10316992	3463	catII_1	1	Phenicols_2
10316993	3463	catIII_1	1	Phenicols_3
10316994	3463	floR_1	1	Phenicols_4
10316995	3463	dhfrI_1	1	Trimethoprim_1
10316996	3463	dhfrV_1	1	Trimethoprim_2
10316997	3463	dhfrVII_1	1	Trimethoprim_3
10316998	3463	dhfrIX_1	1	Trimethoprim_4
10316999	3463	dhfrXIII_1	1	Trimethoprim_5
10317000	3463	dhfrXV_1	1	Trimethoprim_6
10317001	3463	sulI_1	1	Sulfonamids_1
10317002	3463	sulII_1	1	Sulfonamids_2
10317003	3463	qacEdelta1-sulI_1	1	Class-1-integron_1
10317004	3463	3'-conserved region_1	1	Class-1-integron_2
10317005	3463	int integrase_1	1	Class-1-integron_3
10317006	3463	cmlA_2	1	Class-1-integron_4
10317007	3463	sul3_2	1	Class-1-integron_5
10317008	3463	blaOXA-73_2	1	Beta-lactams_1_2
10317009	3463	blaPER-2_2	1	Beta-lactams_2_2
10317010	3463	blaCARB-8_1	1	Beta-lactams_3_2
10317011	3463	blaACC-1_1	1	Beta-lactams_4_2
10317012	3463	tet(G)_1	1	Tetracycline_7
10317013	3463	tet(G)_2	1	Tetracycline_8
10317014	3463	mphB_1	1	Macrolides_1
10317015	3463	gfp1_1	1	Negative-control_1
10317016	3463	At3g51820_1	1	Negative-control_2
10317017	3463	nadB_5	1	Positive-control_1
10317018	3463	23SrDNAa1_18	1	Positive-control_2
10317019	3463	23SrDNAa2_6	1	Positive-control_3
10317020	3463	23SrDNAa6_8	1	Positive-control_4
10317021	3463	23SrDNAa7_34	1	Positive-control_5
10317022	3463	16SrDNAa1_46	1	Positive-control_6
10317023	3463	16SrDNAa2_8	1	Positive-control_7
10317024	3463	16SrDNAa4_38	1	Positive-control_8
10317025	3463	16SrDNAa5_12	1	Positive-control_9
